# Supplementary material for: Making genomic surveillance deliver: A lineage classification and nomenclature system to inform rabies elimination
Source: PLoS Pathog. 2022 May 2;18(5):e1010023. doi: 10.1371/journal.ppat.1010023 (PMC9162366; doi:10.1371/journal.ppat.1010023)
Supplement: S1 Table — Details of the 147 designated lineages from 2608 rabies virus whole genome (10,000nt) and N gene (1300nt) sequences from the Cosmopolitan clade, obtained from RABV-GLUE. Includes all countries sequences assigned to each lineage have been seen in, the first and most recent collection years of those sequences, the number of sequences assigned to each lineage for both whole genome and N gene sequences. The evolutionary path of each lineage is also listed. (CSV) [file ppat.1010023.s001.csv]

lineage	country_WGS	country_N	year_first_WGS	year_first_N	year_last_WGS	year_last_N	n_WGS_seqs	n_N_seqs	n_undersampled	n_emerging	parent	evolution
A1	c("China", "Gabon", "Grenada", "Nigeria", "Russia")	c("Brazil", "Grenada", "Mexico", "Peru")	1931	1991	2018	2015	9	35	0	0	Cosmopolitan	Cosmopolitan
A1.1	c("Montenegro", "Serbia")	NA	1978	NA	1978	NA	2	NA	0	0	A1	A1<-Cosmopolitan
A1.1.1	c("Germany", "Serbia")	c("Bosnia and Herzegovina", "Italy", "Serbia")	1972	1986	1997	2009	3	9	0	0	A1.1	A1.1<-A1<-Cosmopolitan
A1.1.2	c("Iran", "Israel", "Turkey")	Iran	1976	1995	2013	2005	12	3	1	0	A1.1	A1.1<-A1<-Cosmopolitan
A1.2	c("Central African Republic", "Madagascar", "Tanzania", "Zimbabwe")	Tanzania	1986	1995	2011	2017	7	3	0	0	A1	A1<-Cosmopolitan
A1.2.1	c("South Africa", "Tanzania", "Zimbabwe")	Zambia	1981	1999	2017	2005	7	9	0	1	A1.2	A1.2<-A1<-Cosmopolitan
A1.2.2	c("Kenya", "Tanzania")	Tanzania	1996	1995	2018	2004	44	16	0	1	A1.2	A1.2<-A1<-Cosmopolitan
A1.2.3	c("Namibia", "South Africa")	c("Central African Republic", "Democratic Republic of the Congo", "Uganda")	1992	1989	2017	2011	17	133	2	0	A1.2	A1.2<-A1<-Cosmopolitan
A1.3	c("Egypt", "Israel", "Mexico", "United States")	NA	1950	NA	2015	NA	17	NA	0	0	A1	A1<-Cosmopolitan
A1.3.1	c("China", "Ethiopia", "United States")	c("China", "France", "United States")	1948	1939	2018	2016	16	11	1	0	A1.3	A1.3<-A1<-Cosmopolitan
A1.3.2	c("Brazil", "United States")	NA	1986	NA	2018	NA	11	NA	1	0	A1.3	A1.3<-A1<-Cosmopolitan
AF1a_A1	c("Algeria", "Morocco", "Tunisia")	Tunisia	1989	1986	2018	2016	10	117	1	0	A1	A1<-Cosmopolitan
AF1a_A1.1	c("Ethiopia", "Kenya", "Somalia")	Ethiopia	1988	1987	2018	2010	11	93	0	0	AF1a_A1	AF1a_A1<-A1<-Cosmopolitan
AF1a_A1.2	NA	c("Morocco", "Spain")	NA	1985	NA	2010	NA	73	0	0	AF1a_A1	AF1a_A1<-A1<-Cosmopolitan
AF1a_A1.2.1	NA	c("Algeria", "Spain", "Tunisia")	NA	1986	NA	2010	NA	22	0	0	AF1a_A1.2	AF1a_A1.2<-AF1a_A1<-A1<-Cosmopolitan
AF1a_B1	NA	character(0)	NA	2010	NA	2010	NA	15	0	0	AF1a_A1.2.1	AF1a_A1.2.1<-AF1a_A1.2<-AF1a_A1<-A1<-Cosmopolitan
AF1b_A1	c("Rwanda", "Tanzania")	c("Burundi", "Rwanda", "Tanzania", "Uganda")	1994	1990	2010	2017	7	11	2	0	A1.2	A1.2<-A1<-Cosmopolitan
AF1b_A1.1	c("Tanzania", "Uganda")	NA	2009	NA	2018	NA	4	NA	0	0	AF1b_A1	AF1b_A1<-A1.2<-A1<-Cosmopolitan
AF1b_A1.1.1	Tanzania	Tanzania	2008	2017	2018	2017	10	1	0	0	AF1b_A1.1	AF1b_A1.1<-AF1b_A1<-A1.2<-A1<-Cosmopolitan
AF1b_A1.1.2	Tanzania	NA	2003	NA	2011	NA	6	NA	0	0	AF1b_A1.1	AF1b_A1.1<-AF1b_A1<-A1.2<-A1<-Cosmopolitan
AF1b_B1	Tanzania	NA	2004	NA	2012	NA	3	NA	0	0	AF1b_A1.1.1	AF1b_A1.1.1<-AF1b_A1.1<-AF1b_A1<-A1.2<-A1<-Cosmopolitan
AF1b_B1.1	Tanzania	NA	2010	NA	2018	NA	10	NA	0	0	AF1b_B1	AF1b_B1<-AF1b_A1.1.1<-AF1b_A1.1<-AF1b_A1<-A1.2<-A1<-Cosmopolitan
AF1b_B1.1.1	Tanzania	NA	2010	NA	2013	NA	42	NA	0	0	AF1b_B1.1	AF1b_B1.1<-AF1b_B1<-AF1b_A1.1.1<-AF1b_A1.1<-AF1b_A1<-A1.2<-A1<-Cosmopolitan
AF1b_B1.2	Tanzania	NA	2011	NA	2017	NA	25	NA	0	0	AF1b_B1	AF1b_B1<-AF1b_A1.1.1<-AF1b_A1.1<-AF1b_A1<-A1.2<-A1<-Cosmopolitan
AF1b_B1.3	Tanzania	NA	2010	NA	2013	NA	21	NA	0	0	AF1b_B1	AF1b_B1<-AF1b_A1.1.1<-AF1b_A1.1<-AF1b_A1<-A1.2<-A1<-Cosmopolitan
AF1b_C1	Tanzania	NA	2009	NA	2017	NA	10	NA	0	0	AF1b_A1.1.2	AF1b_A1.1.2<-AF1b_A1.1<-AF1b_A1<-A1.2<-A1<-Cosmopolitan
AF4_A1	NA	c("Egypt", "Israel")	NA	1950	NA	2009	NA	13	0	0	A1	A1<-Cosmopolitan
AM1_A1	NA	c("Mexico", "Puerto Rico")	NA	1996	NA	2016	NA	17	1	1	A1	A1<-Cosmopolitan
AM2a_A1	Mexico	c("Brazil", "Colombia", "Costa Rica", "Cuba", "Honduras", "Mexico", "Peru", "United States")	1991	1990	2018	2016	10	118	0	0	A1.3	A1.3<-A1<-Cosmopolitan
AM3a_A1	NA	Brazil	NA	2006	NA	2009	NA	25	2	3	A1.3	A1.3<-A1<-Cosmopolitan
AM3a_A1.1	NA	Brazil	NA	1986	NA	2007	NA	9	0	1	AM3a_A1	AM3a_A1<-A1.3<-A1<-Cosmopolitan
AM3a_A1.1.1	NA	Brazil	NA	2002	NA	2007	NA	6	0	0	AM3a_A1.1	AM3a_A1.1<-AM3a_A1<-A1.3<-A1<-Cosmopolitan
AM3a_A1.2	NA	Brazil	NA	2006	NA	2007	NA	9	0	0	AM3a_A1	AM3a_A1<-A1.3<-A1<-Cosmopolitan
AM3a_A1.2.1	NA	Brazil	NA	2007	NA	2007	NA	3	0	0	AM3a_A1.2	AM3a_A1.2<-AM3a_A1<-A1.3<-A1<-Cosmopolitan
AM3a_A1.3	NA	c("Brazil", "Peru", "United States")	NA	1999	NA	2011	NA	10	0	0	AM3a_A1	AM3a_A1<-A1.3<-A1<-Cosmopolitan
AM3a_B1	NA	Brazil	NA	2002	NA	2007	NA	21	0	0	AM3a_A1.1.1	AM3a_A1.1.1<-AM3a_A1.1<-AM3a_A1<-A1.3<-A1<-Cosmopolitan
AM3a_B1.1	NA	Brazil	NA	2002	NA	2007	NA	10	0	0	AM3a_B1	AM3a_B1<-AM3a_A1.1.1<-AM3a_A1.1<-AM3a_A1<-A1.3<-A1<-Cosmopolitan
AM3a_C1	NA	Brazil	NA	2006	NA	2012	NA	17	0	0	AM3a_A1.1.1	AM3a_A1.1.1<-AM3a_A1.1<-AM3a_A1<-A1.3<-A1<-Cosmopolitan
AM3a_D1	NA	Brazil	NA	2006	NA	2012	NA	10	0	0	AM3a_A1.2.1	AM3a_A1.2.1<-AM3a_A1.2<-AM3a_A1<-A1.3<-A1<-Cosmopolitan
AM3b_A1	NA	Brazil	NA	2005	NA	2010	NA	18	2	1	A1.3	A1.3<-A1<-Cosmopolitan
AM3b_A1.1	NA	Brazil	NA	2006	NA	2006	NA	6	0	0	AM3b_A1	AM3b_A1<-A1.3<-A1<-Cosmopolitan
AM3b_A1.1.1	NA	Brazil	NA	2005	NA	2012	NA	11	4	1	AM3b_A1.1	AM3b_A1.1<-AM3b_A1<-A1.3<-A1<-Cosmopolitan
AM3b_A1.2	NA	Brazil	NA	2005	NA	2009	NA	3	0	0	AM3b_A1	AM3b_A1<-A1.3<-A1<-Cosmopolitan
AM3b_A1.2.1	NA	Brazil	NA	2006	NA	2011	NA	10	0	0	AM3b_A1.2	AM3b_A1.2<-AM3b_A1<-A1.3<-A1<-Cosmopolitan
AM4_A1	NA	United States	NA	1994	NA	2016	NA	12	1	0	A1.3	A1.3<-A1<-Cosmopolitan
B1	c("Hungary", "Russia")	c("China", "Russia")	1991	2002	2009	2017	7	9	0	0	A1.1.1	A1.1.1<-A1.1<-A1<-Cosmopolitan
B1.1	c("Azerbaijan", "China", "Poland", "Russia", "Tajikistan")	c("China", "Georgia", "Iran", "Mongolia", "Russia")	2002	2001	2018	2018	14	48	1	2	B1	B1<-A1.1.1<-A1.1<-A1<-Cosmopolitan
B1.1.1	NA	c("Cameroon", "Equatorial Guinea", "Gabon", "Russia")	NA	1986	NA	2012	NA	20	0	1	B1.1	B1.1<-B1<-A1.1.1<-A1.1<-A1<-Cosmopolitan
C1	c("Mozambique", "South Africa", "Zimbabwe")	NA	1986	NA	2012	NA	5	NA	0	0	A1.2.1	A1.2.1<-A1.2<-A1<-Cosmopolitan
C1.1	South Africa	c("South Africa", "Zimbabwe")	2012	1990	2017	2009	12	16	0	0	C1	C1<-A1.2.1<-A1.2<-A1<-Cosmopolitan
C1.1.1	NA	c("South Africa", "Zimbabwe")	NA	1992	NA	2006	NA	6	0	0	C1.1	C1.1<-C1<-A1.2.1<-A1.2<-A1<-Cosmopolitan
CA1_A1	c("Iran", "Russia")	c("China", "Kazakhstan", "Mongolia", "Russia")	1974	2004	2014	2018	13	60	2	2	B1.1	B1.1<-B1<-A1.1.1<-A1.1<-A1<-Cosmopolitan
CA1_A1.1	NA	c("Mongolia", "Russia")	NA	2002	NA	2018	NA	9	0	0	CA1_A1	CA1_A1<-B1.1<-B1<-A1.1.1<-A1.1<-A1<-Cosmopolitan
CA1_A1.1.1	NA	c("China", "Mongolia")	NA	2005	NA	2018	NA	26	0	1	CA1_A1.1	CA1_A1.1<-CA1_A1<-B1.1<-B1<-A1.1.1<-A1.1<-A1<-Cosmopolitan
CA1_B1	NA	c("China", "Russia")	NA	2011	NA	2018	NA	3	0	0	CA1_A1.1.1	CA1_A1.1.1<-CA1_A1.1<-CA1_A1<-B1.1<-B1<-A1.1.1<-A1.1<-A1<-Cosmopolitan
CA1_B1.1	NA	c("China", "Russia")	NA	2013	NA	2019	NA	19	0	2	CA1_B1	CA1_B1<-CA1_A1.1.1<-CA1_A1.1<-CA1_A1<-B1.1<-B1<-A1.1.1<-A1.1<-A1<-Cosmopolitan
CA2_A1	c("Iran", "Iraq", "Russia", "Turkey")	c("Georgia", "Iran", "Russia", "Turkey")	1993	2000	2015	2020	15	73	1	3	A1	A1<-Cosmopolitan
CA2_A1.1	NA	Grenada	NA	2012	NA	2012	NA	1	0	0	CA2_A1	CA2_A1<-A1<-Cosmopolitan
CA3_A1	NA	Hungary	NA	1991	NA	2009	NA	6	0	0	B1.1	B1.1<-B1<-A1.1.1<-A1.1<-A1<-Cosmopolitan
CA3_A1.1	NA	c("Romania", "Russia")	NA	2004	NA	2016	NA	25	0	0	CA3_A1	CA3_A1<-B1.1<-B1<-A1.1.1<-A1.1<-A1<-Cosmopolitan
CA3_A1.1.1	NA	Russia	NA	2012	NA	2014	NA	10	0	0	CA3_A1.1	CA3_A1.1<-CA3_A1<-B1.1<-B1<-A1.1.1<-A1.1<-A1<-Cosmopolitan
CE_A1	c("Czechia", "Germany", "Poland")	character(0)	1991	1995	2018	1999	15	2	0	0	A1.1.1	A1.1.1<-A1.1<-A1<-Cosmopolitan
Cosmopolitan	NA		NA	NA	NA	NA	NA	0	0	0
D1	c("Oman", "Qatar", "Saudi Arabia", "United Arab Emirates")	c("Oman", "Saudi Arabia")	1987	1987	2018	1995	13	5	0	0	A1.1.2	A1.1.2<-A1.1<-A1<-Cosmopolitan
D1.1	NA	c("Israel", "Jordan")	NA	1998	NA	2000	NA	7	0	0	D1	D1<-A1.1.2<-A1.1<-A1<-Cosmopolitan
E1	Iran	Iran	1984	1995	2014	2005	13	2	1	0	A1.1.2	A1.1.2<-A1.1<-A1<-Cosmopolitan
EE_A1	c("Bosnia and Herzegovina", "Hungary", "Poland", "Serbia", "Slovenia")	France	1986	1991	2010	1999	15	4	0	3	A1.1.1	A1.1.1<-A1.1<-A1<-Cosmopolitan
F1	c("Israel", "Turkey")	Israel	1993	1995	2001	2005	10	19	0	0	A1.1.2	A1.1.2<-A1.1<-A1<-Cosmopolitan
F1.1	NA	c("Israel", "Jordan", "Lebanon")	NA	1996	NA	2004	NA	16	0	1	F1	F1<-A1.1.2<-A1.1<-A1<-Cosmopolitan
F1.1.1	NA	Israel	NA	1996	NA	1998	NA	8	0	0	F1.1	F1.1<-F1<-A1.1.2<-A1.1<-A1<-Cosmopolitan
G1	Tanzania	NA	2010	NA	2013	NA	24	NA	0	0	A1.2.2	A1.2.2<-A1.2<-A1<-Cosmopolitan
H1	NA	Israel	NA	1996	NA	2004	NA	13	2	0	F1.1.1	F1.1.1<-F1.1<-F1<-A1.1.2<-A1.1<-A1<-Cosmopolitan
H1.1	NA	Israel	NA	1995	NA	2001	NA	10	0	0	H1	H1<-F1.1.1<-F1.1<-F1<-A1.1.2<-A1.1<-A1<-Cosmopolitan
I1	NA	South Africa	NA	1995	NA	2005	NA	3	0	0	C1.1.1	C1.1.1<-C1.1<-C1<-A1.2.1<-A1.2<-A1<-Cosmopolitan
J1	NA	c("China", "France", "India")	NA	1976	NA	2016	NA	9	0	0	A1.1.2	A1.1.2<-A1.1<-A1<-Cosmopolitan
K1	NA	Tanzania	NA	1997	NA	1997	NA	2	0	0	A1.2.2	A1.2.2<-A1.2<-A1<-Cosmopolitan
ME1a_A1	Iran	NA	1996	NA	2018	NA	22	NA	0	0	A1.1.2	A1.1.2<-A1.1<-A1<-Cosmopolitan
ME1a_A1.1	Iran	Iran	2008	2005	2014	2005	7	1	0	0	ME1a_A1	ME1a_A1<-A1.1.2<-A1.1<-A1<-Cosmopolitan
ME1a_A1.1.1	Iran	Iran	2008	1996	2014	1996	11	1	0	0	ME1a_A1.1	ME1a_A1.1<-ME1a_A1<-A1.1.2<-A1.1<-A1<-Cosmopolitan
ME1a_A1.2	Iran	NA	2009	NA	2015	NA	15	NA	0	0	ME1a_A1	ME1a_A1<-A1.1.2<-A1.1<-A1<-Cosmopolitan
ME2_A1	Turkey	Turkey	1993	1999	2001	2000	7	4	0	0	A1.1	A1.1<-A1<-Cosmopolitan
ME2_A1.1	c("Iran", "Turkey")	Turkey	1989	2000	2014	2000	8	3	0	0	ME2_A1	ME2_A1<-A1.1<-A1<-Cosmopolitan
ME2_A1.1.1	Turkey	NA	1999	NA	2015	NA	11	NA	0	0	ME2_A1.1	ME2_A1.1<-ME2_A1<-A1.1<-A1<-Cosmopolitan
ME2_B1	Turkey	NA	2006	NA	2014	NA	12	NA	0	0	ME2_A1.1.1	ME2_A1.1.1<-ME2_A1.1<-ME2_A1<-A1.1<-A1<-Cosmopolitan
ME2_C1	NA	Israel	NA	2004	NA	2011	NA	22	0	0	ME2_A1.1.1	ME2_A1.1.1<-ME2_A1.1<-ME2_A1<-A1.1<-A1<-Cosmopolitan
NEE_A1	c("Estonia", "Poland")	character(0)	1991	2004	1997	2004	8	1	0	0	A1.1.1	A1.1.1<-A1.1<-A1<-Cosmopolitan
NEE_A1.1	c("Hungary", "Poland")	NA	2010	NA	2017	NA	6	NA	0	0	NEE_A1	NEE_A1<-A1.1.1<-A1.1<-A1<-Cosmopolitan
NEE_A1.1.1	Hungary	NA	2013	NA	2013	NA	2	NA	0	0	NEE_A1.1	NEE_A1.1<-NEE_A1<-A1.1.1<-A1.1<-A1<-Cosmopolitan
NEE_A1.2	c("Estonia", "Finland", "Poland", "Russia")	character(0)	1986	1995	2018	2004	10	2	0	0	NEE_A1	NEE_A1<-A1.1.1<-A1.1<-A1<-Cosmopolitan
NEE_A1.2.1	NA	c("Bosnia and Herzegovina", "Montenegro", "Serbia")	NA	1986	NA	2000	NA	10	0	0	NEE_A1.2	NEE_A1.2<-NEE_A1<-A1.1.1<-A1.1<-A1<-Cosmopolitan
NEE_B1	Hungary	NA	2013	NA	2014	NA	28	NA	0	0	NEE_A1.1.1	NEE_A1.1.1<-NEE_A1.1<-NEE_A1<-A1.1.1<-A1.1<-A1<-Cosmopolitan
NEE_C1	Hungary	NA	2013	NA	2014	NA	17	NA	0	0	NEE_A1.1.1	NEE_A1.1.1<-NEE_A1.1<-NEE_A1<-A1.1.1<-A1.1<-A1<-Cosmopolitan
NEE_D1	NA	Serbia	NA	1977	NA	1977	NA	1	0	0	NEE_A1.2.1	NEE_A1.2.1<-NEE_A1.2<-NEE_A1<-A1.1.1<-A1.1<-A1<-Cosmopolitan
NEE_D1.1	NA	Serbia	NA	1977	NA	1977	NA	5	0	0	NEE_D1	NEE_D1<-NEE_A1.2.1<-NEE_A1.2<-NEE_A1<-A1.1.1<-A1.1<-A1<-Cosmopolitan
NEE_D1.1.1	NA	Serbia	NA	1986	NA	2000	NA	16	0	0	NEE_D1.1	NEE_D1.1<-NEE_D1<-NEE_A1.2.1<-NEE_A1.2<-NEE_A1<-A1.1.1<-A1.1<-A1<-Cosmopolitan
WE_A1	c("Belgium", "Bosnia and Herzegovina", "France", "Germany", "Serbia", "Slovenia")	character(0)	1986	1995	1998	1999	13	4	0	0	A1.1.1	A1.1.1<-A1.1<-A1<-Cosmopolitan
